# Supplementary material for: The effects of mepiquat chloride on the lateral root initiation of cotton seedlings are associated with auxin and auxin-conjugate homeostasis
Source: BMC Plant Biol. 2018 Dec 18;18:361. doi: 10.1186/s12870-018-1599-4 (PMC6299555; doi:10.1186/s12870-018-1599-4)
Supplement: Supplementary file 2 — Table S1. Gene IDs and corresponding names of the cotton GhIAH family. Table S2. Primers. (XLSX 12 kb) [file 12870_2018_1599_MOESM2_ESM.xlsx]

## Sheet: Table S1
Table S1. Gene IDs and corresponding names of the cotton GhIAH family.
Gene ID	Gene Name
Gh A04G0488	GhILR1 A
Gh D04G0924	GhILR1 D
Gh A05G3721	GhILL6a A
Gh D05G2238	GhILL6a D
Gh A06G0381	GhILL6b A
Gh D06G0411	GhILL6b D
Gh Sca006015G02	GhILL3a A
Gh D04G0003	GhILL3a D
Gh A04G0848	GhILL3b A
Gh D04G1346	GhILL3b D
Gh A05G0202	GhIAR3a A
Gh D05G0279	GhIAR3a D
Gh A06G0614	GhIAR3b A
Gh D06G0695	GhIAR3b D
Gh A10G0550	GhIAR3c A
Gh D10G0590	GhIAR3c D

## Sheet: Table S2
Table S2. Primers.
Reaction	Gene symbol	Primer name	Sequence information
Gene expression analysis	LOC107948777/LOC105766624	GhILR1F	5’-TGACATTGACGCCCTTCCTA
		GhILR1R	5’-ACTCATCTCGCTTTCGCTCA
	LOC107901142/LOC107962690	GhIAR3aF	5’-CCCTGTGAACTCAAACAACAA
		GhIAR3aR	5’-GTGAACTGCTCCTTCCGTCT
	LOC107907162/LOC107958735	GhIAR3bF	5’-AATGGCTAATATGGGAGGAGA
		GhIAR3bR	5’-GTGGTGAAGTATGTTTGGGTG
	LOC107901423/LOC107962526	GhILL6F	5'-CCCAACAGTGAATGACAACCG
		GhILL6R	5'-CAGCACCAATGGGAAGAACA
	LOC107938088/LOC107902475	GhILL3F	5'-TGGTTGGTTTCTATCAGGAGGC
		GhILL3R	5'-CGAAGAGCAACGATGGGTTTAG
	LOC107901036/LOC107962189	GhARF7F	5’-GGTGGCAACCCAAGAGAT
		GhARF7R	5’-GACCTTCCTACAGACCCACG
	LOC107958833/LOC107907087	GhARF19F	5’-AAATGGCGGATTGTGGAC
		GhARF19R	5’-GCCGTAGTTCATCATACCCTT
	LOC107945621	GhLBD18-1F	5’-GCCACTTACGACTTATCCACAC
		GhLBD18-1R	5’-ACTTCCAAGCGATGACGAG
	LOC107900860/LOC105791636	GhLBD18-2F	5’-GGTTTATGGCTGCGTTGCT
		GhLBD18-2R	5’-AGGCTGATGGGAGGTCTGAT
	LOC107959435/LOC107959437	GhACTIN9F	5’- GCCTTGGACTATGAGCAGGA
		Gh ACTIN9R	5’- AAGAGATGGCTGGAAGAGGA
Gene cloning
full-length gene		F-GhIAR3a	5’- ATGGCTTTCCTCAAATTGAT
		R-GhIAR3a	5’- TCAGAGTTCATCATGAAAACTTC
		F-GhIAR3b	5’ -ATGGCTTTCCTCAAGTGG
		R-GhIAR3b	5’- TTAGAGTTCATCACGATAACTTAC
		F-GhILR1	5’-ATGGCGTGGCTCCGTTTG
		R-GhILR1	5’-TTACCTGCCATGATTATCCA
Protein expression		F-GhIAR3a-EcoR I	5’GGAATTCACCCCTTCACTAAACAAG
		R-GhIAR3a-Sal I	5’GCGTCGACTCAGAGTTCATCATGA
		F-GhIAR3b- EcoR I	5’-GGAATTCAATCTTTCATTAAACAAGGA
		R-GhIAR3b-Sal I	5’- GCGTCGACTTAGAGTTCATCACGAT
		F-GhILR1-EcoRI	5’- GGAATTCCATCCGCAGCTTCAG
		R-GhILR1-SacI	5’- CGAGCTCTCCCTGCCATGATTA
Note: Underline sequences are cleavage sites of restriction enzyme
